# Supplementary material for: Serum protein signature of coronary artery disease in type 2 diabetes mellitus
Source: J Transl Med. 2019 Jan 24;17:17. doi: 10.1186/s12967-018-1755-5 (PMC6345069; doi:10.1186/s12967-018-1755-5)
Supplement: Supplementary file 1 — Additional file 1. KEGG pathway analysis sheet. [file 12967_2018_1755_MOESM1_ESM.xlsx]

## Sheet: Combined
#pathway ID	pathway description	CAD genes	proteins	T2D genes	proteins	T2DCAD genes	proteins	T2DCAD-T2D genes	proteins	Count	GeneCountSum	Color
4060	Cytokine-cytokine receptor interaction	13	CCL11,CCL5,CCR1,CCR3,CCR5,CXCL10,CXCL11,CXCL9,CXCR3,IL8,LEP,LEPR,PDGFB	11	CSF2,CSF2RA,CSF2RB,IFNG,IL2,IL2RA,IL2RB,IL2RG,IL3,IL5,IL5RA	13	CCL11,CCR3,CSF2,CSF2RA,CSF2RB,IL1A,IL1B,IL1R1,IL1R2,IL3,TNF,TNFRSF1A,TNFRSF1B	9	IL17A,IL6,IL6R,IL6ST,LEP,LEPR,TNF,TNFRSF1A,TNFRSF1B	8	46	1
4932	Non-alcoholic fatty liver disease (NAFLD)	4	ADIPOQ,IL8,LEP,LEPR			9	ADIPOQ,IL1A,IL1B,INS,INSR,IRS1,IRS2,TNF,TNFRSF1A	13	AKT1,IL6,IL6R,INS,INSR,IRS1,IRS2,LEP,LEPR,PIK3CA,PIK3CB,TNF,TNFRSF1A	6	26	0.657609
4630	Jak-STAT signaling pathway			11	CSF2,CSF2RA,CSF2RB,IFNG,IL2,IL2RA,IL2RB,IL2RG,IL3,IL5,IL5RA	4	CSF2,CSF2RA,CSF2RB,IL3	9	AKT1,GRB2,IL6,IL6R,IL6ST,LEP,LEPR,PIK3CA,PIK3CB	6	24	0.63587
4151	PI3K-Akt signaling pathway			5	IL2,IL2RA,IL2RB,IL2RG,IL3	4	IL3,INS,INSR,IRS1	10	AKT1,GRB2,IGF1R,IL6,IL6R,INS,INSR,IRS1,PIK3CA,PIK3CB	6	19	0.581522
4152	AMPK signaling pathway	4	ADIPOQ,LEP,LEPR,PPARG			5	ADIPOQ,INS,INSR,IRS1,IRS2	10	AKT1,IGF1R,INS,INSR,IRS1,IRS2,LEP,LEPR,PIK3CA,PIK3CB	6	19	0.581522
4640	Hematopoietic cell lineage			6	CSF2,CSF2RA,IL2RA,IL3,IL5,IL5RA	8	CSF2,CSF2RA,IL1A,IL1B,IL1R1,IL1R2,IL3,TNF	3	IL6,IL6R,TNF	6	17	0.559783
4920	Adipocytokine signaling pathway	3	ADIPOQ,LEP,LEPR			6	ADIPOQ,IRS1,IRS2,TNF,TNFRSF1A,TNFRSF1B	8	AKT1,IRS1,IRS2,LEP,LEPR,TNF,TNFRSF1A,TNFRSF1B	6	17	0.559783
5142	Chagas disease (American trypanosomiasis)	3	CCL5,IL8,SERPINE1			7	IL1B,IRAK1,MYD88,SERPINE1,TNF,TNFRSF1A,TRAF6	6	AKT1,IL6,PIK3CA,PIK3CB,TNF,TNFRSF1A	6	16	0.548913
5164	Influenza A	4	CCL5,CXCL10,IL8,PLG			6	IL1A,IL1B,MYD88,PLG,TNF,TNFRSF1A	6	AKT1,IL6,PIK3CA,PIK3CB,TNF,TNFRSF1A	6	16	0.548913
5166	HTLV-I infection			5	CSF2,IL2,IL2RA,IL2RB,IL2RG	5	CSF2,IL1R1,IL1R2,TNF,TNFRSF1A	6	AKT1,IL6,PIK3CA,PIK3CB,TNF,TNFRSF1A	6	16	0.548913
4620	Toll-like receptor signaling pathway	5	CCL5,CXCL10,CXCL11,CXCL9,IL8			5	IL1B,IRAK1,MYD88,TNF,TRAF6	5	AKT1,IL6,PIK3CA,PIK3CB,TNF	6	15	0.538043
5162	Measles			5	IFNG,IL2,IL2RA,IL2RB,IL2RG	5	IL1A,IL1B,IRAK1,MYD88,TRAF6	4	AKT1,IL6,PIK3CA,PIK3CB	6	14	0.527174
5202	Transcriptional misregulation in cancer	4	IL8,PLAT,PLAU,PPARG	3	CSF2,IL2RB,IL3	5	CSF2,IL1R2,IL3,PLAT,PLAU			6	12	0.505435
4660	T cell receptor signaling pathway			4	CSF2,IFNG,IL2,IL5	2	CSF2,TNF	5	AKT1,GRB2,PIK3CA,PIK3CB,TNF	6	11	0.494565
4664	Fc epsilon RI signaling pathway			3	CSF2,IL3,IL5	3	CSF2,IL3,TNF	5	AKT1,GRB2,PIK3CA,PIK3CB,TNF	6	11	0.494565
5321	Inflammatory bowel disease (IBD)			5	FOXP3,IFNG,IL2,IL2RG,IL5	3	IL1A,IL1B,TNF	3	IL17A,IL6,TNF	6	11	0.494565
4911	Insulin secretion	3	GCG,GIP,GLP1R			2	GLP1R,INS	3	GIP,GLP1R,INS	6	8	0.461957
4940	Type I diabetes mellitus			2	IFNG,IL2	4	IL1A,IL1B,INS,TNF	2	INS,TNF	6	8	0.461957
5143	African trypanosomiasis			2	APOA1,IFNG	3	IL1B,MYD88,TNF	3	APOA1,IL6,TNF	6	8	0.461957
5332	Graft-versus-host disease			2	IFNG,IL2	3	IL1A,IL1B,TNF	2	IL6,TNF	6	7	0.451087
4062	Chemokine signaling pathway	10	CCL11,CCL5,CCR1,CCR3,CCR5,CXCL10,CXCL11,CXCL9,CXCR3,IL8					4	AKT1,GRB2,PIK3CA,PIK3CB	4	14	0.402174
4068	FoxO signaling pathway					4	INS,INSR,IRS1,IRS2	10	AKT1,GRB2,IGF1R,IL6,INS,INSR,IRS1,IRS2,PIK3CA,PIK3CB	4	14	0.402174
4210	Apoptosis					9	CSF2RB,IL1A,IL1B,IL1R1,IL3,IRAK1,MYD88,TNF,TNFRSF1A	5	AKT1,PIK3CA,PIK3CB,TNF,TNFRSF1A	4	14	0.402174
4910	Insulin signaling pathway					5	INS,INSR,IRS1,IRS2,PTPN1	9	AKT1,GRB2,INS,INSR,IRS1,IRS2,PIK3CA,PIK3CB,PTPN1	4	14	0.402174
4930	Type II diabetes mellitus					6	ADIPOQ,INS,INSR,IRS1,IRS2,TNF	7	INS,INSR,IRS1,IRS2,PIK3CA,PIK3CB,TNF	4	13	0.391304
4380	Osteoclast differentiation					6	IL1A,IL1B,IL1R1,TNF,TNFRSF1A,TRAF6	6	AKT1,GRB2,PIK3CA,PIK3CB,TNF,TNFRSF1A	4	12	0.380435
4610	Complement and coagulation cascades	6	CFD,PLAT,PLAU,PLAUR,PLG,SERPINE1			6	CFD,PLAT,PLAU,PLAUR,PLG,SERPINE1			4	12	0.380435
4668	TNF signaling pathway					5	CSF2,IL1B,TNF,TNFRSF1A,TNFRSF1B	7	AKT1,IL6,PIK3CA,PIK3CB,TNF,TNFRSF1A,TNFRSF1B	4	12	0.380435
4010	MAPK signaling pathway					7	IL1A,IL1B,IL1R1,IL1R2,TNF,TNFRSF1A,TRAF6	4	AKT1,GRB2,TNF,TNFRSF1A	4	11	0.369565
4022	cGMP-PKG signaling pathway					4	INS,INSR,IRS1,IRS2	7	AKT1,INS,INSR,IRS1,IRS2,PIK3CA,PIK3CB	4	11	0.369565
4066	HIF-1 signaling pathway					3	INS,INSR,SERPINE1	8	AKT1,IGF1R,IL6,IL6R,INS,INSR,PIK3CA,PIK3CB	4	11	0.369565
5145	Toxoplasmosis					5	IRAK1,MYD88,TNF,TNFRSF1A,TRAF6	6	AKT1,LDLR,PIK3CA,PIK3CB,TNF,TNFRSF1A	4	11	0.369565
5152	Tuberculosis					7	IL1A,IL1B,IRAK1,MYD88,TNF,TNFRSF1A,TRAF6	4	AKT1,IL6,TNF,TNFRSF1A	4	11	0.369565
4064	NF-kappa B signaling pathway					8	IL1B,IL1R1,IRAK1,MYD88,PLAU,TNF,TNFRSF1A,TRAF6	2	TNF,TNFRSF1A	4	10	0.358696
5160	Hepatitis C					3	TNF,TNFRSF1A,TRAF6	7	AKT1,GRB2,LDLR,PIK3CA,PIK3CB,TNF,TNFRSF1A	4	10	0.358696
4080	Neuroactive ligand-receptor interaction	6	GCGR,GHSR,GLP1R,LEP,LEPR,PLG					3	GLP1R,LEP,LEPR	4	9	0.347826
4150	mTOR signaling pathway					3	INS,IRS1,TNF	6	AKT1,INS,IRS1,PIK3CA,PIK3CB,TNF	4	9	0.347826
5146	Amoebiasis					5	CSF2,IL1B,IL1R1,IL1R2,TNF	4	IL6,PIK3CA,PIK3CB,TNF	4	9	0.347826
5205	Proteoglycans in cancer					3	PLAU,PLAUR,TNF	6	AKT1,GRB2,IGF1R,PIK3CA,PIK3CB,TNF	4	9	0.347826
4722	Neurotrophin signaling pathway					3	IRAK1,IRS1,TRAF6	5	AKT1,GRB2,IRS1,PIK3CA,PIK3CB	4	8	0.336957
4960	Aldosterone-regulated sodium reabsorption					3	INS,INSR,IRS1	5	INS,INSR,IRS1,PIK3CA,PIK3CB	4	8	0.336957
5133	Pertussis					6	IL1A,IL1B,IRAK1,MYD88,TNF,TRAF6	2	IL6,TNF	4	8	0.336957
5168	Herpes simplex infection					5	IL1B,MYD88,TNF,TNFRSF1A,TRAF6	3	IL6,TNF,TNFRSF1A	4	8	0.336957
5206	MicroRNAs in cancer					3	IRS1,IRS2,PLAU	4	GRB2,IRS1,IRS2,PIK3CA	4	7	0.326087
5323	Rheumatoid arthritis					4	CSF2,IL1A,IL1B,TNF	3	IL17A,IL6,TNF	4	7	0.326087
3320	PPAR signaling pathway			3	APOA1,APOA2,APOC3			3	APOA1,APOA2,APOC3	4	6	0.315217
4913	Ovarian steroidogenesis					2	INS,INSR	4	IGF1R,INS,INSR,LDLR	4	6	0.315217
4975	Fat digestion and absorption			4	ABCA1,APOA1,APOB,MTTP			2	APOA1,APOB	4	6	0.315217
5010	Alzheimer s disease					3	IL1B,TNF,TNFRSF1A	3	APOE,TNF,TNFRSF1A	4	6	0.315217
5014	Amyotrophic lateral sclerosis (ALS)					3	TNF,TNFRSF1A,TNFRSF1B	3	TNF,TNFRSF1A,TNFRSF1B	4	6	0.315217
4520	Adherens junction					2	INSR,PTPN1	3	IGF1R,INSR,PTPN1	4	5	0.304348
4621	NOD-like receptor signaling pathway					3	IL1B,TNF,TRAF6	2	IL6,TNF	4	5	0.304348
5134	Legionellosis					3	IL1B,MYD88,TNF	2	IL6,TNF	4	5	0.304348
5144	Malaria					3	IL1B,MYD88,TNF	2	IL6,TNF	4	5	0.304348
5310	Asthma			2	IL3,IL5	3	CCL11,IL3,TNF			4	5	0.304348
4750	Inflammatory mediator regulation of TRP channels					2	IL1B,IL1R1	2	PIK3CA,PIK3CB	4	4	0.293478
4977	Vitamin digestion and absorption			2	APOA1,APOB			2	APOA1,APOB	4	4	0.293478
4014	Ras signaling pathway							7	AKT1,GRB2,IGF1R,INS,INSR,PIK3CA,PIK3CB	2	7	0.201087
4015	Rap1 signaling pathway							6	AKT1,IGF1R,INS,INSR,PIK3CA,PIK3CB	2	6	0.190217
5140	Leishmaniasis					6	IL1A,IL1B,IRAK1,MYD88,TNF,TRAF6			2	6	0.190217
5161	Hepatitis B							6	AKT1,GRB2,IL6,PIK3CA,PIK3CB,TNF	2	6	0.190217
5200	Pathways in cancer							6	AKT1,GRB2,IGF1R,IL6,PIK3CA,PIK3CB	2	6	0.190217
5215	Prostate cancer							6	AKT1,GRB2,IGF1R,INS,PIK3CA,PIK3CB	2	6	0.190217
4510	Focal adhesion							5	AKT1,GRB2,IGF1R,PIK3CA,PIK3CB	2	5	0.179348
4914	Progesterone-mediated oocyte maturation							5	AKT1,IGF1R,INS,PIK3CA,PIK3CB	2	5	0.179348
4917	Prolactin signaling pathway							5	AKT1,GRB2,INS,PIK3CA,PIK3CB	2	5	0.179348
5214	Glioma							5	AKT1,GRB2,IGF1R,PIK3CA,PIK3CB	2	5	0.179348
4012	ErbB signaling pathway							4	AKT1,GRB2,PIK3CA,PIK3CB	2	4	0.168478
4144	Endocytosis			4	IL2RA,IL2RB,IL2RG,LDLR					2	4	0.168478
4650	Natural killer cell mediated cytotoxicity							4	GRB2,PIK3CA,PIK3CB,TNF	2	4	0.168478
4662	B cell receptor signaling pathway							4	AKT1,GRB2,PIK3CA,PIK3CB	2	4	0.168478
4915	Estrogen signaling pathway							4	AKT1,GRB2,PIK3CA,PIK3CB	2	4	0.168478
5132	Salmonella infection					4	CSF2,IL1A,IL1B,MYD88			2	4	0.168478
5203	Viral carcinogenesis							4	GRB2,IL6ST,PIK3CA,PIK3CB	2	4	0.168478
5211	Renal cell carcinoma							4	AKT1,GRB2,PIK3CA,PIK3CB	2	4	0.168478
5213	Endometrial cancer							4	AKT1,GRB2,PIK3CA,PIK3CB	2	4	0.168478
5218	Melanoma							4	AKT1,IGF1R,PIK3CA,PIK3CB	2	4	0.168478
5220	Chronic myeloid leukemia							4	AKT1,GRB2,PIK3CA,PIK3CB	2	4	0.168478
5221	Acute myeloid leukemia							4	AKT1,GRB2,PIK3CA,PIK3CB	2	4	0.168478
5223	Non-small cell lung cancer							4	AKT1,GRB2,PIK3CA,PIK3CB	2	4	0.168478
4261	Adrenergic signaling in cardiomyocytes							3	AKT1,PIK3CA,PIK3CB	2	3	0.157609
4370	VEGF signaling pathway							3	AKT1,PIK3CA,PIK3CB	2	3	0.157609
4611	Platelet activation							3	AKT1,PIK3CA,PIK3CB	2	3	0.157609
4666	Fc gamma R-mediated phagocytosis							3	AKT1,PIK3CA,PIK3CB	2	3	0.157609
4725	Cholinergic synapse							3	AKT1,PIK3CA,PIK3CB	2	3	0.157609
4810	Regulation of actin cytoskeleton							3	INS,PIK3CA,PIK3CB	2	3	0.157609
4919	Thyroid hormone signaling pathway							3	AKT1,PIK3CA,PIK3CB	2	3	0.157609
4973	Carbohydrate digestion and absorption							3	AKT1,PIK3CA,PIK3CB	2	3	0.157609
5169	Epstein-Barr virus infection							3	AKT1,PIK3CA,PIK3CB	2	3	0.157609
5210	Colorectal cancer							3	AKT1,PIK3CA,PIK3CB	2	3	0.157609
5212	Pancreatic cancer							3	AKT1,PIK3CA,PIK3CB	2	3	0.157609
5222	Small cell lung cancer							3	AKT1,PIK3CA,PIK3CB	2	3	0.157609
5330	Allograft rejection			3	IFNG,IL2,IL5					2	3	0.157609
562	Inositol phosphate metabolism							2	PIK3CA,PIK3CB	2	2	0.146739
4070	Phosphatidylinositol signaling system							2	PIK3CA,PIK3CB	2	2	0.146739
4114	Oocyte meiosis							2	IGF1R,INS	2	2	0.146739
4622	RIG-I-like receptor signaling pathway					2	TNF,TRAF6			2	2	0.146739
4670	Leukocyte transendothelial migration							2	PIK3CA,PIK3CB	2	2	0.146739
4672	Intestinal immune network for IgA production			2	IL2,IL5					2	2	0.146739
5020	Prion diseases					2	IL1A,IL1B			2	2	0.146739
5100	Bacterial invasion of epithelial cells							2	PIK3CA,PIK3CB	2	2	0.146739
5150	Staphylococcus aureus infection					2	CFD,PLG			2	2	0.146739
5320	Autoimmune thyroid disease			2	IL2,IL5					2	2	0.146739
5410	Hypertrophic cardiomyopathy (HCM)							2	IL6,TNF	2	2	0.146739

## Sheet: CAD
#pathway ID	pathway description	observed gene count	false discovery rate	matching proteins in your network (IDs)	matching proteins in your network (labels)
4060	Cytokine-cytokine receptor interaction	13	8.07e-15	ENSP00000292303,ENSP00000293272,ENSP00000296140,ENSP00000302234,ENSP00000305651,ENSP00000306512,ENSP00000306884,ENSP00000312652,ENSP00000330382,ENSP00000330393,ENSP00000354901,ENSP00000362795,ENSP00000441600	CCL11,CCL5,CCR1,CCR3,CCR5,CXCL10,CXCL11,CXCL9,CXCR3,IL8,LEP,LEPR,PDGFB
4062	Chemokine signaling pathway	10	1.05e-11	ENSP00000292303,ENSP00000293272,ENSP00000296140,ENSP00000302234,ENSP00000305651,ENSP00000306512,ENSP00000306884,ENSP00000354901,ENSP00000362795,ENSP00000441600	CCL11,CCL5,CCR1,CCR3,CCR5,CXCL10,CXCL11,CXCL9,CXCR3,IL8
4610	Complement and coagulation cascades	6	7.1e-08	ENSP00000220809,ENSP00000223095,ENSP00000308938,ENSP00000332139,ENSP00000339328,ENSP00000361850	CFD,PLAT,PLAU,PLAUR,PLG,SERPINE1
4620	Toll-like receptor signaling pathway	5	2.92e-05	ENSP00000293272,ENSP00000305651,ENSP00000306512,ENSP00000306884,ENSP00000354901	CCL5,CXCL10,CXCL11,CXCL9,IL8
4080	Neuroactive ligand-receptor interaction	6	0.000157	ENSP00000241256,ENSP00000308938,ENSP00000312652,ENSP00000330393,ENSP00000362353,ENSP00000383558	GCGR,GHSR,GLP1R,LEP,LEPR,PLG
4152	AMPK signaling pathway	4	0.00145	ENSP00000287820,ENSP00000312652,ENSP00000320709,ENSP00000330393	ADIPOQ,LEP,LEPR,PPARG
4932	Non-alcoholic fatty liver disease (NAFLD)	4	0.00284	ENSP00000306512,ENSP00000312652,ENSP00000320709,ENSP00000330393	ADIPOQ,IL8,LEP,LEPR
5164	Influenza A	4	0.00354	ENSP00000293272,ENSP00000305651,ENSP00000306512,ENSP00000308938	CCL5,CXCL10,IL8,PLG
5202	Transcriptional misregulation in cancer	4	0.00354	ENSP00000220809,ENSP00000287820,ENSP00000306512,ENSP00000361850	IL8,PLAT,PLAU,PPARG
4920	Adipocytokine signaling pathway	3	0.00406	ENSP00000312652,ENSP00000320709,ENSP00000330393	ADIPOQ,LEP,LEPR
4911	Insulin secretion	3	0.00647	ENSP00000350005,ENSP00000362353,ENSP00000387662	GCG,GIP,GLP1R
5142	Chagas disease (American trypanosomiasis)	3	0.00979	ENSP00000223095,ENSP00000293272,ENSP00000306512	CCL5,IL8,SERPINE1

## Sheet: T2D
#pathway ID	pathway description	observed gene count	false discovery rate	matching proteins in your network (IDs)	matching proteins in your network (labels)
4630	Jak-STAT signaling pathway	11	2.02e-15	ENSP00000216223,ENSP00000226730,ENSP00000229135,ENSP00000231454,ENSP00000256452,ENSP00000296870,ENSP00000296871,ENSP00000363318,ENSP00000369293,ENSP00000384053,ENSP00000394227	CSF2,CSF2RA,CSF2RB,IFNG,IL2,IL2RA,IL2RB,IL2RG,IL3,IL5,IL5RA
4060	Cytokine-cytokine receptor interaction	11	3.5e-13	ENSP00000216223,ENSP00000226730,ENSP00000229135,ENSP00000231454,ENSP00000256452,ENSP00000296870,ENSP00000296871,ENSP00000363318,ENSP00000369293,ENSP00000384053,ENSP00000394227	CSF2,CSF2RA,CSF2RB,IFNG,IL2,IL2RA,IL2RB,IL2RG,IL3,IL5,IL5RA
4640	Hematopoietic cell lineage	6	5.22e-08	ENSP00000231454,ENSP00000256452,ENSP00000296870,ENSP00000296871,ENSP00000369293,ENSP00000394227	CSF2,CSF2RA,IL2RA,IL3,IL5,IL5RA
5321	Inflammatory bowel disease (IBD)	5	6.33e-07	ENSP00000226730,ENSP00000229135,ENSP00000231454,ENSP00000363318,ENSP00000365380	FOXP3,IFNG,IL2,IL2RG,IL5
4975	Fat digestion and absorption	4	6.69e-06	ENSP00000233242,ENSP00000236850,ENSP00000265517,ENSP00000363868	ABCA1,APOA1,APOB,MTTP
5162	Measles	5	1.7e-05	ENSP00000216223,ENSP00000226730,ENSP00000229135,ENSP00000363318,ENSP00000369293	IFNG,IL2,IL2RA,IL2RB,IL2RG
4660	T cell receptor signaling pathway	4	0.0002	ENSP00000226730,ENSP00000229135,ENSP00000231454,ENSP00000296871	CSF2,IFNG,IL2,IL5
5166	HTLV-I infection	5	0.000294	ENSP00000216223,ENSP00000226730,ENSP00000296871,ENSP00000363318,ENSP00000369293	CSF2,IL2,IL2RA,IL2RB,IL2RG
5330	Allograft rejection	3	0.000294	ENSP00000226730,ENSP00000229135,ENSP00000231454	IFNG,IL2,IL5
4151	PI3K-Akt signaling pathway	5	0.00109	ENSP00000216223,ENSP00000226730,ENSP00000296870,ENSP00000363318,ENSP00000369293	IL2,IL2RA,IL2RB,IL2RG,IL3
3320	PPAR signaling pathway	3	0.00152	ENSP00000227667,ENSP00000236850,ENSP00000356969	APOA1,APOA2,APOC3
4144	Endocytosis	4	0.00152	ENSP00000216223,ENSP00000363318,ENSP00000369293,ENSP00000454071	IL2RA,IL2RB,IL2RG,LDLR
4664	Fc epsilon RI signaling pathway	3	0.00152	ENSP00000231454,ENSP00000296870,ENSP00000296871	CSF2,IL3,IL5
4977	Vitamin digestion and absorption	2	0.00735	ENSP00000233242,ENSP00000236850	APOA1,APOB
5310	Asthma	2	0.00936	ENSP00000231454,ENSP00000296870	IL3,IL5
5143	African trypanosomiasis	2	0.0122	ENSP00000229135,ENSP00000236850	APOA1,IFNG
5332	Graft-versus-host disease	2	0.0137	ENSP00000226730,ENSP00000229135	IFNG,IL2
5202	Transcriptional misregulation in cancer	3	0.0144	ENSP00000216223,ENSP00000296870,ENSP00000296871	CSF2,IL2RB,IL3
4940	Type I diabetes mellitus	2	0.0151	ENSP00000226730,ENSP00000229135	IFNG,IL2
4672	Intestinal immune network for IgA production	2	0.0174	ENSP00000226730,ENSP00000231454	IL2,IL5
5320	Autoimmune thyroid disease	2	0.0205	ENSP00000226730,ENSP00000231454	IL2,IL5

## Sheet: T2DCAD
#pathway ID	pathway description	observed gene count	false discovery rate	matching proteins in your network (IDs)	matching proteins in your network (labels)
4060	Cytokine-cytokine receptor interaction	13	4.74e-15	ENSP00000162749,ENSP00000233946,ENSP00000263339,ENSP00000263341,ENSP00000296870,ENSP00000296871,ENSP00000302234,ENSP00000330959,ENSP00000365435,ENSP00000384053,ENSP00000394227,ENSP00000398698,ENSP00000441600	CCL11,CCR3,CSF2,CSF2RA,CSF2RB,IL1A,IL1B,IL1R1,IL1R2,IL3,TNF,TNFRSF1A,TNFRSF1B
4210	Apoptosis	9	4.09e-13	ENSP00000162749,ENSP00000233946,ENSP00000263339,ENSP00000263341,ENSP00000296870,ENSP00000358997,ENSP00000384053,ENSP00000398698,ENSP00000401399	CSF2RB,IL1A,IL1B,IL1R1,IL3,IRAK1,MYD88,TNF,TNFRSF1A
4064	NF-kappa B signaling pathway	8	2.88e-11	ENSP00000162749,ENSP00000233946,ENSP00000263341,ENSP00000337853,ENSP00000358997,ENSP00000361850,ENSP00000398698,ENSP00000401399	IL1B,IL1R1,IRAK1,MYD88,PLAU,TNF,TNFRSF1A,TRAF6
4640	Hematopoietic cell lineage	8	2.88e-11	ENSP00000233946,ENSP00000263339,ENSP00000263341,ENSP00000296870,ENSP00000296871,ENSP00000330959,ENSP00000394227,ENSP00000398698	CSF2,CSF2RA,IL1A,IL1B,IL1R1,IL1R2,IL3,TNF
4932	Non-alcoholic fatty liver disease (NAFLD)	9	2.88e-11	ENSP00000162749,ENSP00000250971,ENSP00000263339,ENSP00000263341,ENSP00000303830,ENSP00000304895,ENSP00000320709,ENSP00000365016,ENSP00000398698	ADIPOQ,IL1A,IL1B,INS,INSR,IRS1,IRS2,TNF,TNFRSF1A
4930	Type II diabetes mellitus	6	2.19e-09	ENSP00000250971,ENSP00000303830,ENSP00000304895,ENSP00000320709,ENSP00000365016,ENSP00000398698	ADIPOQ,INS,INSR,IRS1,IRS2,TNF
5142	Chagas disease (American trypanosomiasis)	7	3.07e-09	ENSP00000162749,ENSP00000223095,ENSP00000263341,ENSP00000337853,ENSP00000358997,ENSP00000398698,ENSP00000401399	IL1B,IRAK1,MYD88,SERPINE1,TNF,TNFRSF1A,TRAF6
4610	Complement and coagulation cascades	6	1.71e-08	ENSP00000220809,ENSP00000223095,ENSP00000308938,ENSP00000332139,ENSP00000339328,ENSP00000361850	CFD,PLAT,PLAU,PLAUR,PLG,SERPINE1
4920	Adipocytokine signaling pathway	6	1.71e-08	ENSP00000162749,ENSP00000304895,ENSP00000320709,ENSP00000365016,ENSP00000365435,ENSP00000398698	ADIPOQ,IRS1,IRS2,TNF,TNFRSF1A,TNFRSF1B
5133	Pertussis	6	1.71e-08	ENSP00000263339,ENSP00000263341,ENSP00000337853,ENSP00000358997,ENSP00000398698,ENSP00000401399	IL1A,IL1B,IRAK1,MYD88,TNF,TRAF6
5140	Leishmaniasis	6	1.71e-08	ENSP00000263339,ENSP00000263341,ENSP00000337853,ENSP00000358997,ENSP00000398698,ENSP00000401399	IL1A,IL1B,IRAK1,MYD88,TNF,TRAF6
5152	Tuberculosis	7	1e-07	ENSP00000162749,ENSP00000263339,ENSP00000263341,ENSP00000337853,ENSP00000358997,ENSP00000398698,ENSP00000401399	IL1A,IL1B,IRAK1,MYD88,TNF,TNFRSF1A,TRAF6
4380	Osteoclast differentiation	6	4.87e-07	ENSP00000162749,ENSP00000233946,ENSP00000263339,ENSP00000263341,ENSP00000337853,ENSP00000398698	IL1A,IL1B,IL1R1,TNF,TNFRSF1A,TRAF6
4010	MAPK signaling pathway	7	1.26e-06	ENSP00000162749,ENSP00000233946,ENSP00000263339,ENSP00000263341,ENSP00000330959,ENSP00000337853,ENSP00000398698	IL1A,IL1B,IL1R1,IL1R2,TNF,TNFRSF1A,TRAF6
5164	Influenza A	6	2.52e-06	ENSP00000162749,ENSP00000263339,ENSP00000263341,ENSP00000308938,ENSP00000398698,ENSP00000401399	IL1A,IL1B,MYD88,PLG,TNF,TNFRSF1A
4620	Toll-like receptor signaling pathway	5	5.79e-06	ENSP00000263341,ENSP00000337853,ENSP00000358997,ENSP00000398698,ENSP00000401399	IL1B,IRAK1,MYD88,TNF,TRAF6
4940	Type I diabetes mellitus	4	5.79e-06	ENSP00000250971,ENSP00000263339,ENSP00000263341,ENSP00000398698	IL1A,IL1B,INS,TNF
5146	Amoebiasis	5	6.33e-06	ENSP00000233946,ENSP00000263341,ENSP00000296871,ENSP00000330959,ENSP00000398698	CSF2,IL1B,IL1R1,IL1R2,TNF
4668	TNF signaling pathway	5	6.59e-06	ENSP00000162749,ENSP00000263341,ENSP00000296871,ENSP00000365435,ENSP00000398698	CSF2,IL1B,TNF,TNFRSF1A,TNFRSF1B
5145	Toxoplasmosis	5	8.24e-06	ENSP00000162749,ENSP00000337853,ENSP00000358997,ENSP00000398698,ENSP00000401399	IRAK1,MYD88,TNF,TNFRSF1A,TRAF6
4152	AMPK signaling pathway	5	1.06e-05	ENSP00000250971,ENSP00000303830,ENSP00000304895,ENSP00000320709,ENSP00000365016	ADIPOQ,INS,INSR,IRS1,IRS2
5162	Measles	5	1.51e-05	ENSP00000263339,ENSP00000263341,ENSP00000337853,ENSP00000358997,ENSP00000401399	IL1A,IL1B,IRAK1,MYD88,TRAF6
4910	Insulin signaling pathway	5	1.62e-05	ENSP00000250971,ENSP00000303830,ENSP00000304895,ENSP00000360683,ENSP00000365016	INS,INSR,IRS1,IRS2,PTPN1
5202	Transcriptional misregulation in cancer	5	4.51e-05	ENSP00000220809,ENSP00000296870,ENSP00000296871,ENSP00000330959,ENSP00000361850	CSF2,IL1R2,IL3,PLAT,PLAU
5168	Herpes simplex infection	5	5.79e-05	ENSP00000162749,ENSP00000263341,ENSP00000337853,ENSP00000398698,ENSP00000401399	IL1B,MYD88,TNF,TNFRSF1A,TRAF6
5132	Salmonella infection	4	6.38e-05	ENSP00000263339,ENSP00000263341,ENSP00000296871,ENSP00000401399	CSF2,IL1A,IL1B,MYD88
5323	Rheumatoid arthritis	4	7.45e-05	ENSP00000263339,ENSP00000263341,ENSP00000296871,ENSP00000398698	CSF2,IL1A,IL1B,TNF
5310	Asthma	3	9.32e-05	ENSP00000296870,ENSP00000302234,ENSP00000398698	CCL11,IL3,TNF
5143	African trypanosomiasis	3	0.000149	ENSP00000263341,ENSP00000398698,ENSP00000401399	IL1B,MYD88,TNF
4960	Aldosterone-regulated sodium reabsorption	3	0.000182	ENSP00000250971,ENSP00000303830,ENSP00000304895	INS,INSR,IRS1
5332	Graft-versus-host disease	3	0.000182	ENSP00000263339,ENSP00000263341,ENSP00000398698	IL1A,IL1B,TNF
4068	FoxO signaling pathway	4	0.000246	ENSP00000250971,ENSP00000303830,ENSP00000304895,ENSP00000365016	INS,INSR,IRS1,IRS2
5166	HTLV-I infection	5	0.000253	ENSP00000162749,ENSP00000233946,ENSP00000296871,ENSP00000330959,ENSP00000398698	CSF2,IL1R1,IL1R2,TNF,TNFRSF1A
5144	Malaria	3	0.000349	ENSP00000263341,ENSP00000398698,ENSP00000401399	IL1B,MYD88,TNF
5014	Amyotrophic lateral sclerosis (ALS)	3	0.000437	ENSP00000162749,ENSP00000365435,ENSP00000398698	TNF,TNFRSF1A,TNFRSF1B
5134	Legionellosis	3	0.000506	ENSP00000263341,ENSP00000398698,ENSP00000401399	IL1B,MYD88,TNF
4630	Jak-STAT signaling pathway	4	0.000564	ENSP00000296870,ENSP00000296871,ENSP00000384053,ENSP00000394227	CSF2,CSF2RA,CSF2RB,IL3
4621	NOD-like receptor signaling pathway	3	0.000565	ENSP00000263341,ENSP00000337853,ENSP00000398698	IL1B,TNF,TRAF6
4022	cGMP-PKG signaling pathway	4	0.000576	ENSP00000250971,ENSP00000303830,ENSP00000304895,ENSP00000365016	INS,INSR,IRS1,IRS2
4150	mTOR signaling pathway	3	0.000628	ENSP00000250971,ENSP00000304895,ENSP00000398698	INS,IRS1,TNF
5321	Inflammatory bowel disease (IBD)	3	0.000711	ENSP00000263339,ENSP00000263341,ENSP00000398698	IL1A,IL1B,TNF
4664	Fc epsilon RI signaling pathway	3	0.000836	ENSP00000296870,ENSP00000296871,ENSP00000398698	CSF2,IL3,TNF
4066	HIF-1 signaling pathway	3	0.00304	ENSP00000223095,ENSP00000250971,ENSP00000303830	INS,INSR,SERPINE1
4722	Neurotrophin signaling pathway	3	0.0041	ENSP00000304895,ENSP00000337853,ENSP00000358997	IRAK1,IRS1,TRAF6
5160	Hepatitis C	3	0.00548	ENSP00000162749,ENSP00000337853,ENSP00000398698	TNF,TNFRSF1A,TRAF6
5206	MicroRNAs in cancer	3	0.00738	ENSP00000304895,ENSP00000361850,ENSP00000365016	IRS1,IRS2,PLAU
5020	Prion diseases	2	0.00775	ENSP00000263339,ENSP00000263341	IL1A,IL1B
4151	PI3K-Akt signaling pathway	4	0.00836	ENSP00000250971,ENSP00000296870,ENSP00000303830,ENSP00000304895	IL3,INS,INSR,IRS1
5010	Alzheimer s disease	3	0.0103	ENSP00000162749,ENSP00000263341,ENSP00000398698	IL1B,TNF,TNFRSF1A
4913	Ovarian steroidogenesis	2	0.014	ENSP00000250971,ENSP00000303830	INS,INSR
5150	Staphylococcus aureus infection	2	0.0143	ENSP00000308938,ENSP00000332139	CFD,PLG
5205	Proteoglycans in cancer	3	0.0216	ENSP00000339328,ENSP00000361850,ENSP00000398698	PLAU,PLAUR,TNF
4622	RIG-I-like receptor signaling pathway	2	0.0248	ENSP00000337853,ENSP00000398698	TNF,TRAF6
4520	Adherens junction	2	0.0251	ENSP00000303830,ENSP00000360683	INSR,PTPN1
4911	Insulin secretion	2	0.0327	ENSP00000250971,ENSP00000362353	GLP1R,INS
4750	Inflammatory mediator regulation of TRP channels	2	0.0428	ENSP00000233946,ENSP00000263341	IL1B,IL1R1
4660	T cell receptor signaling pathway	2	0.0456	ENSP00000296871,ENSP00000398698	CSF2,TNF

## Sheet: T2DCAD-T2D
#pathway ID	pathway description	observed gene count	false discovery rate	matching proteins in your network (IDs)	matching proteins in your network (labels)
4932	Non-alcoholic fatty liver disease (NAFLD)	13	2.45e-18	ENSP00000162749,ENSP00000250971,ENSP00000258743,ENSP00000263967,ENSP00000270202,ENSP00000289153,ENSP00000303830,ENSP00000304895,ENSP00000312652,ENSP00000330393,ENSP00000357470,ENSP00000365016,ENSP00000398698	AKT1,IL6,IL6R,INS,INSR,IRS1,IRS2,LEP,LEPR,PIK3CA,PIK3CB,TNF,TNFRSF1A
4068	FoxO signaling pathway	10	8.57e-14	ENSP00000250971,ENSP00000258743,ENSP00000263967,ENSP00000268035,ENSP00000270202,ENSP00000289153,ENSP00000303830,ENSP00000304895,ENSP00000339007,ENSP00000365016	AKT1,GRB2,IGF1R,IL6,INS,INSR,IRS1,IRS2,PIK3CA,PIK3CB
4152	AMPK signaling pathway	10	8.57e-14	ENSP00000250971,ENSP00000263967,ENSP00000268035,ENSP00000270202,ENSP00000289153,ENSP00000303830,ENSP00000304895,ENSP00000312652,ENSP00000330393,ENSP00000365016	AKT1,IGF1R,INS,INSR,IRS1,IRS2,LEP,LEPR,PIK3CA,PIK3CB
4920	Adipocytokine signaling pathway	8	3.41e-12	ENSP00000162749,ENSP00000270202,ENSP00000304895,ENSP00000312652,ENSP00000330393,ENSP00000365016,ENSP00000365435,ENSP00000398698	AKT1,IRS1,IRS2,LEP,LEPR,TNF,TNFRSF1A,TNFRSF1B
4910	Insulin signaling pathway	9	1.08e-11	ENSP00000250971,ENSP00000263967,ENSP00000270202,ENSP00000289153,ENSP00000303830,ENSP00000304895,ENSP00000339007,ENSP00000360683,ENSP00000365016	AKT1,GRB2,INS,INSR,IRS1,IRS2,PIK3CA,PIK3CB,PTPN1
4930	Type II diabetes mellitus	7	1.43e-11	ENSP00000250971,ENSP00000263967,ENSP00000289153,ENSP00000303830,ENSP00000304895,ENSP00000365016,ENSP00000398698	INS,INSR,IRS1,IRS2,PIK3CA,PIK3CB,TNF
4630	Jak-STAT signaling pathway	9	3.14e-11	ENSP00000258743,ENSP00000263967,ENSP00000270202,ENSP00000289153,ENSP00000312652,ENSP00000330393,ENSP00000338799,ENSP00000339007,ENSP00000357470	AKT1,GRB2,IL6,IL6R,IL6ST,LEP,LEPR,PIK3CA,PIK3CB
4066	HIF-1 signaling pathway	8	6e-11	ENSP00000250971,ENSP00000258743,ENSP00000263967,ENSP00000268035,ENSP00000270202,ENSP00000289153,ENSP00000303830,ENSP00000357470	AKT1,IGF1R,IL6,IL6R,INS,INSR,PIK3CA,PIK3CB
4151	PI3K-Akt signaling pathway	10	8.95e-10	ENSP00000250971,ENSP00000258743,ENSP00000263967,ENSP00000268035,ENSP00000270202,ENSP00000289153,ENSP00000303830,ENSP00000304895,ENSP00000339007,ENSP00000357470	AKT1,GRB2,IGF1R,IL6,IL6R,INS,INSR,IRS1,PIK3CA,PIK3CB
4060	Cytokine-cytokine receptor interaction	9	2.45e-09	ENSP00000162749,ENSP00000258743,ENSP00000312652,ENSP00000330393,ENSP00000338799,ENSP00000344192,ENSP00000357470,ENSP00000365435,ENSP00000398698	IL17A,IL6,IL6R,IL6ST,LEP,LEPR,TNF,TNFRSF1A,TNFRSF1B
4668	TNF signaling pathway	7	3.95e-09	ENSP00000162749,ENSP00000258743,ENSP00000263967,ENSP00000270202,ENSP00000289153,ENSP00000365435,ENSP00000398698	AKT1,IL6,PIK3CA,PIK3CB,TNF,TNFRSF1A,TNFRSF1B
4150	mTOR signaling pathway	6	5.96e-09	ENSP00000250971,ENSP00000263967,ENSP00000270202,ENSP00000289153,ENSP00000304895,ENSP00000398698	AKT1,INS,IRS1,PIK3CA,PIK3CB,TNF
5160	Hepatitis C	7	1.27e-08	ENSP00000162749,ENSP00000263967,ENSP00000270202,ENSP00000289153,ENSP00000339007,ENSP00000398698,ENSP00000454071	AKT1,GRB2,LDLR,PIK3CA,PIK3CB,TNF,TNFRSF1A
4960	Aldosterone-regulated sodium reabsorption	5	3.58e-08	ENSP00000250971,ENSP00000263967,ENSP00000289153,ENSP00000303830,ENSP00000304895	INS,INSR,IRS1,PIK3CA,PIK3CB
4022	cGMP-PKG signaling pathway	7	4.32e-08	ENSP00000250971,ENSP00000263967,ENSP00000270202,ENSP00000289153,ENSP00000303830,ENSP00000304895,ENSP00000365016	AKT1,INS,INSR,IRS1,IRS2,PIK3CA,PIK3CB
5215	Prostate cancer	6	4.32e-08	ENSP00000250971,ENSP00000263967,ENSP00000268035,ENSP00000270202,ENSP00000289153,ENSP00000339007	AKT1,GRB2,IGF1R,INS,PIK3CA,PIK3CB
5142	Chagas disease (American trypanosomiasis)	6	8.34e-08	ENSP00000162749,ENSP00000258743,ENSP00000263967,ENSP00000270202,ENSP00000289153,ENSP00000398698	AKT1,IL6,PIK3CA,PIK3CB,TNF,TNFRSF1A
5145	Toxoplasmosis	6	2e-07	ENSP00000162749,ENSP00000263967,ENSP00000270202,ENSP00000289153,ENSP00000398698,ENSP00000454071	AKT1,LDLR,PIK3CA,PIK3CB,TNF,TNFRSF1A
4380	Osteoclast differentiation	6	3.33e-07	ENSP00000162749,ENSP00000263967,ENSP00000270202,ENSP00000289153,ENSP00000339007,ENSP00000398698	AKT1,GRB2,PIK3CA,PIK3CB,TNF,TNFRSF1A
4014	Ras signaling pathway	7	3.47e-07	ENSP00000250971,ENSP00000263967,ENSP00000268035,ENSP00000270202,ENSP00000289153,ENSP00000303830,ENSP00000339007	AKT1,GRB2,IGF1R,INS,INSR,PIK3CA,PIK3CB
5214	Glioma	5	3.67e-07	ENSP00000263967,ENSP00000268035,ENSP00000270202,ENSP00000289153,ENSP00000339007	AKT1,GRB2,IGF1R,PIK3CA,PIK3CB
4664	Fc epsilon RI signaling pathway	5	5.23e-07	ENSP00000263967,ENSP00000270202,ENSP00000289153,ENSP00000339007,ENSP00000398698	AKT1,GRB2,PIK3CA,PIK3CB,TNF
5161	Hepatitis B	6	5.72e-07	ENSP00000258743,ENSP00000263967,ENSP00000270202,ENSP00000289153,ENSP00000339007,ENSP00000398698	AKT1,GRB2,IL6,PIK3CA,PIK3CB,TNF
4917	Prolactin signaling pathway	5	6.01e-07	ENSP00000250971,ENSP00000263967,ENSP00000270202,ENSP00000289153,ENSP00000339007	AKT1,GRB2,INS,PIK3CA,PIK3CB
4914	Progesterone-mediated oocyte maturation	5	1.15e-06	ENSP00000250971,ENSP00000263967,ENSP00000268035,ENSP00000270202,ENSP00000289153	AKT1,IGF1R,INS,PIK3CA,PIK3CB
4210	Apoptosis	5	1.45e-06	ENSP00000162749,ENSP00000263967,ENSP00000270202,ENSP00000289153,ENSP00000398698	AKT1,PIK3CA,PIK3CB,TNF,TNFRSF1A
5164	Influenza A	6	1.45e-06	ENSP00000162749,ENSP00000258743,ENSP00000263967,ENSP00000270202,ENSP00000289153,ENSP00000398698	AKT1,IL6,PIK3CA,PIK3CB,TNF,TNFRSF1A
4660	T cell receptor signaling pathway	5	3.02e-06	ENSP00000263967,ENSP00000270202,ENSP00000289153,ENSP00000339007,ENSP00000398698	AKT1,GRB2,PIK3CA,PIK3CB,TNF
4620	Toll-like receptor signaling pathway	5	3.39e-06	ENSP00000258743,ENSP00000263967,ENSP00000270202,ENSP00000289153,ENSP00000398698	AKT1,IL6,PIK3CA,PIK3CB,TNF
4015	Rap1 signaling pathway	6	4.25e-06	ENSP00000250971,ENSP00000263967,ENSP00000268035,ENSP00000270202,ENSP00000289153,ENSP00000303830	AKT1,IGF1R,INS,INSR,PIK3CA,PIK3CB
4722	Neurotrophin signaling pathway	5	5.88e-06	ENSP00000263967,ENSP00000270202,ENSP00000289153,ENSP00000304895,ENSP00000339007	AKT1,GRB2,IRS1,PIK3CA,PIK3CB
5205	Proteoglycans in cancer	6	5.88e-06	ENSP00000263967,ENSP00000268035,ENSP00000270202,ENSP00000289153,ENSP00000339007,ENSP00000398698	AKT1,GRB2,IGF1R,PIK3CA,PIK3CB,TNF
4913	Ovarian steroidogenesis	4	6.97e-06	ENSP00000250971,ENSP00000268035,ENSP00000303830,ENSP00000454071	IGF1R,INS,INSR,LDLR
5213	Endometrial cancer	4	6.97e-06	ENSP00000263967,ENSP00000270202,ENSP00000289153,ENSP00000339007	AKT1,GRB2,PIK3CA,PIK3CB
5223	Non-small cell lung cancer	4	9.26e-06	ENSP00000263967,ENSP00000270202,ENSP00000289153,ENSP00000339007	AKT1,GRB2,PIK3CA,PIK3CB
5221	Acute myeloid leukemia	4	9.7e-06	ENSP00000263967,ENSP00000270202,ENSP00000289153,ENSP00000339007	AKT1,GRB2,PIK3CA,PIK3CB
5166	HTLV-I infection	6	1.13e-05	ENSP00000162749,ENSP00000258743,ENSP00000263967,ENSP00000270202,ENSP00000289153,ENSP00000398698	AKT1,IL6,PIK3CA,PIK3CB,TNF,TNFRSF1A
5211	Renal cell carcinoma	4	1.7e-05	ENSP00000263967,ENSP00000270202,ENSP00000289153,ENSP00000339007	AKT1,GRB2,PIK3CA,PIK3CB
4662	B cell receptor signaling pathway	4	2.13e-05	ENSP00000263967,ENSP00000270202,ENSP00000289153,ENSP00000339007	AKT1,GRB2,PIK3CA,PIK3CB
5218	Melanoma	4	2.13e-05	ENSP00000263967,ENSP00000268035,ENSP00000270202,ENSP00000289153	AKT1,IGF1R,PIK3CA,PIK3CB
5220	Chronic myeloid leukemia	4	2.13e-05	ENSP00000263967,ENSP00000270202,ENSP00000289153,ENSP00000339007	AKT1,GRB2,PIK3CA,PIK3CB
5200	Pathways in cancer	6	4.13e-05	ENSP00000258743,ENSP00000263967,ENSP00000268035,ENSP00000270202,ENSP00000289153,ENSP00000339007	AKT1,GRB2,IGF1R,IL6,PIK3CA,PIK3CB
4012	ErbB signaling pathway	4	4.25e-05	ENSP00000263967,ENSP00000270202,ENSP00000289153,ENSP00000339007	AKT1,GRB2,PIK3CA,PIK3CB
4915	Estrogen signaling pathway	4	6.54e-05	ENSP00000263967,ENSP00000270202,ENSP00000289153,ENSP00000339007	AKT1,GRB2,PIK3CA,PIK3CB
4510	Focal adhesion	5	6.64e-05	ENSP00000263967,ENSP00000268035,ENSP00000270202,ENSP00000289153,ENSP00000339007	AKT1,GRB2,IGF1R,PIK3CA,PIK3CB
5143	African trypanosomiasis	3	9.4e-05	ENSP00000236850,ENSP00000258743,ENSP00000398698	APOA1,IL6,TNF
5146	Amoebiasis	4	9.53e-05	ENSP00000258743,ENSP00000263967,ENSP00000289153,ENSP00000398698	IL6,PIK3CA,PIK3CB,TNF
4973	Carbohydrate digestion and absorption	3	0.000139	ENSP00000263967,ENSP00000270202,ENSP00000289153	AKT1,PIK3CA,PIK3CB
4650	Natural killer cell mediated cytotoxicity	4	0.000177	ENSP00000263967,ENSP00000289153,ENSP00000339007,ENSP00000398698	GRB2,PIK3CA,PIK3CB,TNF
5162	Measles	4	0.000209	ENSP00000258743,ENSP00000263967,ENSP00000270202,ENSP00000289153	AKT1,IL6,PIK3CA,PIK3CB
5014	Amyotrophic lateral sclerosis (ALS)	3	0.0003	ENSP00000162749,ENSP00000365435,ENSP00000398698	TNF,TNFRSF1A,TNFRSF1B
5206	MicroRNAs in cancer	4	0.000301	ENSP00000263967,ENSP00000304895,ENSP00000339007,ENSP00000365016	GRB2,IRS1,IRS2,PIK3CA
5210	Colorectal cancer	3	0.000427	ENSP00000263967,ENSP00000270202,ENSP00000289153	AKT1,PIK3CA,PIK3CB
4370	VEGF signaling pathway	3	0.000465	ENSP00000263967,ENSP00000270202,ENSP00000289153	AKT1,PIK3CA,PIK3CB
5212	Pancreatic cancer	3	0.000505	ENSP00000263967,ENSP00000270202,ENSP00000289153	AKT1,PIK3CA,PIK3CB
5321	Inflammatory bowel disease (IBD)	3	0.00052	ENSP00000258743,ENSP00000344192,ENSP00000398698	IL17A,IL6,TNF
5152	Tuberculosis	4	0.000537	ENSP00000162749,ENSP00000258743,ENSP00000270202,ENSP00000398698	AKT1,IL6,TNF,TNFRSF1A
4062	Chemokine signaling pathway	4	0.00063	ENSP00000263967,ENSP00000270202,ENSP00000289153,ENSP00000339007	AKT1,GRB2,PIK3CA,PIK3CB
3320	PPAR signaling pathway	3	0.000649	ENSP00000227667,ENSP00000236850,ENSP00000356969	APOA1,APOA2,APOC3
5203	Viral carcinogenesis	4	0.000649	ENSP00000263967,ENSP00000289153,ENSP00000338799,ENSP00000339007	GRB2,IL6ST,PIK3CA,PIK3CB
4520	Adherens junction	3	0.000686	ENSP00000268035,ENSP00000303830,ENSP00000360683	IGF1R,INSR,PTPN1
4911	Insulin secretion	3	0.00104	ENSP00000250971,ENSP00000350005,ENSP00000362353	GIP,GLP1R,INS
4640	Hematopoietic cell lineage	3	0.00114	ENSP00000258743,ENSP00000357470,ENSP00000398698	IL6,IL6R,TNF
5222	Small cell lung cancer	3	0.00114	ENSP00000263967,ENSP00000270202,ENSP00000289153	AKT1,PIK3CA,PIK3CB
5323	Rheumatoid arthritis	3	0.00114	ENSP00000258743,ENSP00000344192,ENSP00000398698	IL17A,IL6,TNF
4666	Fc gamma R-mediated phagocytosis	3	0.00121	ENSP00000263967,ENSP00000270202,ENSP00000289153	AKT1,PIK3CA,PIK3CB
4010	MAPK signaling pathway	4	0.00202	ENSP00000162749,ENSP00000270202,ENSP00000339007,ENSP00000398698	AKT1,GRB2,TNF,TNFRSF1A
4725	Cholinergic synapse	3	0.00215	ENSP00000263967,ENSP00000270202,ENSP00000289153	AKT1,PIK3CA,PIK3CB
4977	Vitamin digestion and absorption	2	0.00234	ENSP00000233242,ENSP00000236850	APOA1,APOB
4919	Thyroid hormone signaling pathway	3	0.00258	ENSP00000263967,ENSP00000270202,ENSP00000289153	AKT1,PIK3CA,PIK3CB
4611	Platelet activation	3	0.00332	ENSP00000263967,ENSP00000270202,ENSP00000289153	AKT1,PIK3CA,PIK3CB
4261	Adrenergic signaling in cardiomyocytes	3	0.00453	ENSP00000263967,ENSP00000270202,ENSP00000289153	AKT1,PIK3CA,PIK3CB
5332	Graft-versus-host disease	2	0.00499	ENSP00000258743,ENSP00000398698	IL6,TNF
4975	Fat digestion and absorption	2	0.00578	ENSP00000233242,ENSP00000236850	APOA1,APOB
4940	Type I diabetes mellitus	2	0.00599	ENSP00000250971,ENSP00000398698	INS,TNF
5010	Alzheimer s disease	3	0.00662	ENSP00000162749,ENSP00000252486,ENSP00000398698	APOE,TNF,TNFRSF1A
5144	Malaria	2	0.00763	ENSP00000258743,ENSP00000398698	IL6,TNF
5168	Herpes simplex infection	3	0.00763	ENSP00000162749,ENSP00000258743,ENSP00000398698	IL6,TNF,TNFRSF1A
5169	Epstein-Barr virus infection	3	0.00953	ENSP00000263967,ENSP00000270202,ENSP00000289153	AKT1,PIK3CA,PIK3CB
5134	Legionellosis	2	0.00981	ENSP00000258743,ENSP00000398698	IL6,TNF
4621	NOD-like receptor signaling pathway	2	0.0108	ENSP00000258743,ENSP00000398698	IL6,TNF
4810	Regulation of actin cytoskeleton	3	0.012	ENSP00000250971,ENSP00000263967,ENSP00000289153	INS,PIK3CA,PIK3CB
562	Inositol phosphate metabolism	2	0.0125	ENSP00000263967,ENSP00000289153	PIK3CA,PIK3CB
5133	Pertussis	2	0.0157	ENSP00000258743,ENSP00000398698	IL6,TNF
5100	Bacterial invasion of epithelial cells	2	0.0173	ENSP00000263967,ENSP00000289153	PIK3CA,PIK3CB
4070	Phosphatidylinositol signaling system	2	0.0194	ENSP00000263967,ENSP00000289153	PIK3CA,PIK3CB
5410	Hypertrophic cardiomyopathy (HCM)	2	0.0212	ENSP00000258743,ENSP00000398698	IL6,TNF
4080	Neuroactive ligand-receptor interaction	3	0.0229	ENSP00000312652,ENSP00000330393,ENSP00000362353	GLP1R,LEP,LEPR
4064	NF-kappa B signaling pathway	2	0.0237	ENSP00000162749,ENSP00000398698	TNF,TNFRSF1A
4750	Inflammatory mediator regulation of TRP channels	2	0.0267	ENSP00000263967,ENSP00000289153	PIK3CA,PIK3CB
4114	Oocyte meiosis	2	0.0326	ENSP00000250971,ENSP00000268035	IGF1R,INS
4670	Leukocyte transendothelial migration	2	0.0371	ENSP00000263967,ENSP00000289153	PIK3CA,PIK3CB
